# Supplementary material for: Heart Transplantation of the Elderly—Old Donors for Old Recipients: Can We Still Achieve Acceptable Results?
Source: J Clin Med. 2022 Feb 10;11(4):929. doi: 10.3390/jcm11040929 (PMC8877362; doi:10.3390/jcm11040929)
Supplement: Supplementary file 1 [file jcm-11-00929-s001.zip]

Archive with 1 entries (1 files):
- jcm-1577509-supplementary.pdf
